# Supplementary material for: Thriving Under Stress: Pseudomonas aeruginosa Outcompetes the Background Polymicrobial Community Under Treatment Conditions in a Novel Chronic Wound Model
Source: Front Cell Infect Microbiol. 2020 Oct 6;10:569685. doi: 10.3389/fcimb.2020.569685 (PMC7573134; doi:10.3389/fcimb.2020.569685)
Supplement: Supplementary file 1 [file Table_1.xlsx]

## Sheet: Sheet1
Supplemental Table 1. Biological and treatment relevant concentrations of hydrogen peroxide and gentamicin in wounds.
Molecule	Model	Concentration	Result	Reference
Hydrogen peroxide	C57/BL6 mice (excision wounds)	10 mM or 166 mM	Low concentrations of exogenous H2O2 promoted wound closure but high concentrations of it delay wound closure	Loo AEK, Wong YT, Ho R, Wasser M, Du T, et al. (2012)
Hydrogen peroxide	C57BL/6 mice	~225 µM after 2 days and ~150 µM after 5 days	Concentration of H2O2 measured in wound fluid	Roy, S et al. (2006)
Hydrogen peroxide	C57BL/6 mice	~330 µM in wound fluid after 2 days	Concentration of H2O2 measured in wound fluid	Ojha, N et al. (2007)
Gentamicin	Healthy human	18.0 ± 4.0 mg ∙ liter -1 in serum, 6.7 ± 2.0 mg ∙ liter -1 in subcutaneous tissue	Concentration of gentamicin in serum and subcutaneous tissue	Lorentzen, H et al. (1996)
Gentamicin	Human, irrigation in joint replacement surgery	≤ 2 µg/ml in serum 4 and 24 hours post surgery	Concentration of gentamicin in serum after surgery with an initial dose of 320 mg gentamicin (diluted with 40 ml saline)	Lee, KH et al. (2008)
Gentamicin ointment	Inoculated cellulose disks with PAO1	0.1% with gauze	Gentamicin ointment prevents formation of P. aeruginosa biofilm.	Hammond, AA et al. (2011)
